# Supplementary material for: Improving Activity of New Arylurea Agents against Multidrug-Resistant and Biofilm-Producing Staphylococcus epidermidis
Source: ACS Med Chem Lett. 2024 Feb 5;15(3):369–75. doi: 10.1021/acsmedchemlett.3c00536 (PMC10945555; doi:10.1021/acsmedchemlett.3c00536)
Supplement: Supplementary file 2 — ml3c00536_si_003.xlsx [file ml3c00536_si_003.xlsx]

## Sheet: Molecular strings
Compound_ID	SMILES	MIC (µg/mL)			MIC50 (µg/mL)	MIC90 (µg/mL)	Mean MIC (µg/mL)	IC50 (µg/mL)		%hemolysis @ 200 µM	Clint (mL/min/kg) in RLM assay	MIC (µg/mL)			MBIC90 (µg/mL)	MBEC90 (µg/mL)	Mean MBC (µg/mL)	Cell membrane permeability
		MSSE	MDR/BPSE	MDR/BPSA				H9c2 cell line	BJ cell lines			A. baumannii	E. coli	P. aeruginosa
I	ClC1=CC(S(NC(CC2)CCN2CCC(OC3=CC(C(F)(F)F)=CC=C3)C4=CC=CC=C4)(=O)=O)=CC=C1	3.125	6.25	3.125	NT	NT	NT	NT	NT	NT	NT	50	50	50	NT	NT	NT	NT
12	ClC1=CC(S(NC(CC2)CCN2CCC(OC3=CC=C(C(F)(F)F)C=C3)C4=CC=CC=C4)(=O)=O)=CC=C1	6.25	0.8	50	6.25	50	20.4	14.2	7.4	0.48	NT	NT	NT	NT	125	250	NT	NT
13	ClC1=CC(S(NC(CC2)CCN2CCC(OC3=CC(C(F)(F)F)=CC=C3)C4=CC=CS4)(=O)=O)=CC=C1	3.125	3.125	3.125	NT	NT	NT	NT	NT	NT	NT	NT	NT	NT	NT	NT	NT	NT
14	ClC1=CC(S(NC(CC2)CCN2CCC(OC3=CC=C(C(F)(F)F)C=C3)C4=CC=CS4)(=O)=O)=CC=C1	1.6	0.8	12.5	6.25	50	10.0	28.0	9.9	0.27	NT	NT	NT	NT	125	250	NT	NT
15	O=S(NC(CC1)CCN1CCC(OC2=CC=C(C(F)(F)F)C=C2)C3=CC=CS3)(C4=CC=CC=C4)=O	12.5	6.25	12.5	NT	NT	NT	NT	NT	NT	NT	NT	NT	NT	NT	NT	NT	NT
16	O=S(NC(CC1)CCN1CCC(OC2=CC=C(C(F)(F)F)C=C2)C3=CC=CS3)(C4=CC=CC=C4Cl)=O	50	6.25	50	NT	NT	NT	NT	NT	NT	NT	NT	NT	NT	NT	NT	NT	NT
17	O=S(NC(CC1)CCN1CCC(OC2=CC=C(C(F)(F)F)C=C2)C3=CC=CS3)(C4=CC=CC(F)=C4)=O	12.5	6.25	6.25	NT	NT	NT	NT	NT	NT	NT	NT	NT	NT	NT	NT	NT	NT
18	O=S(NC(CC1)CCN1CCC(OC2=CC=C(C(F)(F)F)C=C2)C3=CC=CS3)(C4=CC=CC(Br)=C4)=O	1.6	0.4	50	50	50	35.2	NT	NT	NT	NT	NT	NT	NT	NT	NT	NT	NT
19	O=S(NC(CC1)CCN1CCC(OC2=CC=C(C(F)(F)F)C=C2)C3=CC=CS3)(C4=CC=CC(C)=C4)=O	50	0.2	50	NT	NT	NT	NT	NT	NT	NT	NT	NT	NT	NT	NT	NT	NT
20	O=S(NC(CC1)CCN1CCC(OC2=CC=C(C(F)(F)F)C=C2)C3=CC=CS3)(C4=CC=CC(OC)=C4)=O	50	0.1	25	NT	NT	NT	NT	NT	NT	NT	NT	NT	NT	NT	NT	NT	NT
21	O=S(NC(CC1)CCN1CCC(OC2=CC=C(C(F)(F)F)C=C2)C3=CC=CS3)(C4=CC=CC(C(F)(F)F)=C4)=O	3.125	0.2	50	50	50	39.4	NT	NT	NT	NT	NT	NT	NT	NT	NT	NT	NT
22	O=S(NC(CC1)CCN1CCC(OC2=CC=C(C(F)(F)F)C=C2)C3=CC=CS3)(C4=CC=C(F)C=C4)=O	6.25	1.6	6.25	NT	NT	NT	NT	NT	NT	NT	NT	NT	NT	NT	NT	NT	NT
23	O=S(NC(CC1)CCN1CCC(OC2=CC=C(C(F)(F)F)C=C2)C3=CC=CS3)(C4=CC=C(Cl)C=C4)=O	12.5	0.2	6.25	NT	NT	NT	NT	NT	NT	NT	NT	NT	NT	NT	NT	NT	NT
24	O=C(NC1=CC=CC=C1)NC(CC2)CCN2CCC(OC3=CC=C(C(F)(F)F)C=C3)C4=CC=CS4	6.25	6.25	6.25	NT	NT	NT	NT	NT	NT	NT	NT	NT	NT	NT	NT	NT	NT
25	O=C(NC1=CC(Cl)=CC=C1)NC(CC2)CCN2CCC(OC3=CC=C(C(F)(F)F)C=C3)C4=CC=CS4	0.8	0.8	1.6	1.6	3.125	1.76	26.9	13.2	NT	26.7	50	50	50	31.25	31.25	29.17	6.25 (µg/mL)
26	O=C(NC1=CC=C(F)C=C1)NC(CC2)CCN2CCC(OC3=CC=C(C(F)(F)F)C=C3)C4=CC=CS4	50	≥6.25	NT	NT	NT	NT	NT	NT	NT	NT	NT	NT	NT	NT	NT	NT	NT
27	O=C(NC1=CC=C(Cl)C=C1)NC(CC2)CCN2CCC(OC3=CC=C(C(F)(F)F)C=C3)C4=CC=CS4	50	≥6.25	NT	NT	NT	NT	NT	NT	NT	NT	NT	NT	NT	NT	NT	NT	NT
